# Supplementary material for: The gut microbiome in graft-versus-host disease: mechanisms of immune modulation and therapeutic approaches
Source: Gut Microbes. 2026 Feb 18;18(1):2631224. doi: 10.1080/19490976.2026.2631224 (PMC12928662; doi:10.1080/19490976.2026.2631224)
Supplement: Supplementary material — Therapeutics Supplemental Table 1.csv [file KGMI_A_2631224_SM2305.csv]

First Author	PMID	Year	Study type	# of Patients	Peds vs. Adults	Comparison	(Primary) Outcomes	Microbial intervention	Type	Donor Match/Mismatch	Secondary Outcome(s)	Clincal Trial.gov ID	Enrollment Site	Intervention Period
Storb R	6337323	1983	Prospective randomized	130	Adults	Protective isolation vs. no isolation	Improved survival with laminar-airflow isolation (overall mortality 3.8x higher in regular rooms)	Protective isolation (Laminar airflow isolation + "sterile" food + oral non-absorbable antibiotics + skin cleaning) vs. No additonal intervention	Antibiotic + Environmental	Matched (175 MRD)	Matched (175 MRD)	N/A	Single-center	Unspecified
Skinhoj P	3105049	1987	Prospective single-arm intervention	65	Adults	Complete microbial decontamination (no comparison)	Gut became sterile in all cases except for Candida in 11 patients. Six uncomplicated septicemias, all with organisms present in the mouth.	Protective isolation (Laminar airflow isolation + "sterile" food + oral cefamandole, gentamicin, nystatin)	Antibiotic + Environmental	Mixed (57 MRD, 8 Haplo)	Fever occurred in 52 patinets. aGVHD in 14 of 52 patients (27%).	N/A	Single-center	Median 7 days prior to transplant (range day -19 to -6) to 28 days after transplant (range day +14 to +59)
Vossen JM	2105890	1990	Retrospective	65	Pediatric	Complete vs. selective GI decontamination	Fewer infectious complications in complete group. Lower risk of aGvHD (17.5% vs. 50%) in complete group.	Protective isolation (Laminar airflow isolation + "sterile" food + oral non-absorbable antibiotics [high dose neomycin, polymixi B, cephaloridin, amphotericin B for complete vs. low-dose polymyxin B, neomycin, amphotericin B for selective])	Antibiotic + Environmental	Matched (65 MRD)	TRM 26%, graft survival 69%.	N/A	Single-center	1 week prior to translpant to ad least day +40
Beelen DW	1421380	1992	Retrospective	194	Adults	Suppression of anaerobic bacteria vs. ineffective	Increased risk of aGvHD (RR 1.9) in control vs. suppressed group.	Protective isolation (Laminar airflow isolation or revere isolation rooms, nonabsorbably antibiotics [gentamycin/tobramycin or netilmycin + amphotericin B + nystatin + cephazolin (first 22 patients) + additional intrevntion if fecal samples suggest colonization], skin cleansing)	Antibiotic + Environmental	Matched (194 MRD)	Factors associated with increased aGVHD risk include MTX vs. CsA+MTX for GvHD ppx, underlying disease (CML), ineffective anaerobic suppression, and female ot male transplant.	N/A	Single-center	2 weeks prior to transplant to day +50
Beelen DW	10233878	1999	Prospective randomized	134	Adult	GD (Gut decontamination) vs. no GD	Less aGvHD grade II-IV in cipro+flagyl (25%) vs. cipro (50%) alone. Influence of medications was significant only in MRD donors.	Ciprofloxacin + Metronidazole vs. Ciprofloxacin	Antibiotic	Mixed (80 MRD, 35 MUD, 19 Haplo)	Combined metronidazole-ciprofloxacin therapy led to suppression of intestinal anaerobic bacteria during early post-transplant period and higher anaerobic bacterial was associated with higher GvHD severity	N/A	Single-center	Day 0 for 5 weeks to day +35 post transplant
Perez-Simon JA	14647255	2004	Prospective single-arm intervention	38	Adult	Meropenem ppx vs. standard ppx	Reduced febrile episode with meropenem ppx vs. treatment (76% vs. 94%).	Meropenem ppx vs. treatment	Antibiotic	Matched (38 MRD)	Second-line antbiotic requirements reduced with meropenem prophylaxis vs. control (48% vs. 89%). Incidence of grades II�IV aGVHD was 50% and overall and extensive chronic GVHD was 70 and 55%, respectively.	N/A	Single-center	Started: Day of first febrile episode and ended when fever resolved or neutrophil engraftment
Guthery SL	15077127	2004	Prospective single-arm intervention	19	Pediatric	Metronidazole vs. historic control (N=83)	Lower aGvHD grade II+ in metronidazole group vs. control (RR 0.36)	Metronidazole vs. historic control	Antibiotic	Unspecified (63.2% Unrelated, 5.3% UCB)		N/A	Single-center	Day -14 to Day +35
Taur Y	22718773	2012	Prospective cohort	94	Adult	Reciepint microbial diveristy (no comparison)	Intestinal microbial diversity sharply decreased (pre to post transplant).	Standard prophylaxis	Antibiotic	Unspecified (71 PBMC, 23 UCB)	Many patients developed domination by a single taxon: Enterococcus (40.4%, mostly vanA-positive/VRE), Streptococcus (37.2%), or Proteobacteria (12.8%). Metronidazole was strongly associated with 3-fold increased risk of Enterococcus domination, while fluoroquinolones decreased Proteobacteria domination risk 10-fold. (VRE: HR 9.35; gram-negative: HR 5.46).	N/A	Single-center	Up to 15 days prior to transplant
Holler E	24492144	2014	Prospective cohort	31	Adult	aGVHD (absent vs. preesent)	Expansion of Enterococci in patients with GI aGvHD (46%) vs. none (21%)	Ciprofloxacin + Metronidazole	Antibiotic	Matched (13 MRD, 18 MUD)	Decreased urinary indoxyl levels in active GVHD vs. none (3.5 umol/L vs. 11.8 umol/L).	N/A	Single-center	Day 0 until neutrophil engraftment
Lyama S	25493082	2014	Retrospective	44	Adult	Prebiotics vs. historic control	Fewer days of grade III-IV diarrhea (0.86 vs. 3.27 days), grade III-IV mucositis (3.86 vs. 6.00 days).	GFO (glutamine/fiber/oligosaccharide)	Prebiotic	Unspecified	Improvement in day +100 OS (100% vs. 77.3%). Decreased weight loss and use of IV nutrition. Trend towards less Enterococcus bacterial translocation.	N/A	Single-center	Day -7 to Day 28 of transplant
Vossen JM	25180821	2014	Retrospective	112	Pediatric	Successful vs. unsuccessful intestinal decontamination	Reduced aGvHD risk associated with successful GID associated (ablation of facultative anaerobes).	Amphotericin B + Gentamicin + Cefaloridin	Antibiotic	Matched (112 MRD)	5-year RFS an OS no different between successful vs. unsuccessful GID.	N/A	Single-center	Day -10 to Day +30
Jenq RR	25977230	2015	Retrospective	64	Adult	Reciepint microbial diveristy	Increased Blautia and bacterial diversity associated with reduced GVHD mortality.	Ciprofloxacin + IV Vancomycin	Antibiotic	Mixed (Cohort 1: 29% MRD, 22% MUD; 48% MMUD; Cohort 2: 24% MRD, 29% MUD, 47% MMUD)	Loss of Blautia associated with antibiotic treatment and TPN.	N/A	Single-center	Day -2 until neutrophil engraftment
Ladas EJ	26569091	2015	Prospective single-arm intervention	30	Pediatric	Probiotics (no comparison)	Feasbility of administration, with 97% of enrolled patients receiving >50% of probiotic dose. No episodes of LBP bacteremia observed.	LBP (Lactobacillus plantarum, NGT or PO)	Probiotic	Mixed (12 MRD, 9 MUD, 2 Matched UCB, 2 Mismatched UCB, 5 MMUD)	70% of patients did not develope aGVHD by day +100.	NCT01010867	Single-center	Day -8/-7 to Day +14
Shono Y	27194729	2016	Retrospective	857	Adults	Imipenem/Piperacillin exposure vs. no exposure	Increased risk aGvHD grade II-IV as well as lower and upper GI GvHD with exposure	Imipenem/Cilastatin and Piperacillin/Tazobactam exposure vs. No exposure	Antibiotic	Mixed (604 Matched, 253 Mismatched)	Increased risk of GvHD-related mortality with exposure	N/A	Single-center	Exposure between Day -7 and Day +28
Routy B	28197380	2016	Retrospective	500	Adult	Gut decontamination vs. no GD	Decontamination increased severe GI-GvHD (20.7% vs 10.8%) and liver-GVHD (4.3% vs 1.2%), had no effect on skin GVHD	Ciprofloxacin/Moxifloxacin (73%), Levofloxacin, Trimethoprim�sulfamethoxazole (TMP-SMX), Carbapenem, Vancomycin	Antibiotic	Mixed (335 Related; 165 Unrelated)	Impaired gut epithelial integrity via dysbiosis-induced MAMP/PAMP leakage, elevated pro-inflammatory cytokines (TNF-?, IL-1, IL-6), enhanced donor T cell activation, and slightly delayed lymphocyte/neutrophil recovery at day +14, ATB reduced gut bacterial diversity and beneficial taxa (Blautia, Lactobacillus), altered Firmicutes/Bacteroidetes ratio, decreased total gut biomass, and disrupted meta…	N/A	Multi-center	Conditioning to transplant
Weber D	26999466	2016	Retrospective	394	Adult	Cipro/metronidazole vs. rifaxmin for GD	Lower enterococcal positivity with rifaxmin (6.9% vs. 21.9%); higher urinary 3-indoxyl sulfate with rifaximin (10.5 vs. 4.6 umoL/mmoL)	Cipro + Metronidazole (2008-2012) vs. Rifaximin (2012-2015)	Antibiotic	Unspecified (112 Sibling, 282 Unrelated)	Lower 1-year TRM and higher OS with rifaxmin.	N/A	Single-center	Day -8 unitl 14 days after engraftment
Kakihana K	27461930	2016	Prospective single-arm intervention	4	Adult	3rd party FMT (no comparison)	No adverse events attributed to FMT observed.	FMT (suspension via NGT)	FMT	Unspecified	Restored beneficial gut bacteria including Bacteroides, Lactobacillus, Bifidobacterium, and Faecalibacterium while suppressing pathogenic Escherichia. Increased peripheral effector Tregs and higher eTreg/CD8+ T-cell ratios, correlating with improvement in gastrointestinal aGVHD.	N/A	Single-center	First FMT performed +92 after SCT
Weber D	28232086	2017	Retrospective	621	Adult	Pre-tx vs. post-tx vs. no antibiotic expsoure	TRM increased with antibiotic usage: Pre-ASCT: 34%, Post-ASCT: 21%, No Abx: 7%.	Prophylactic antibiotics (Regensburg Cohort: Ciprofloxacin + Metronidazole / Rifaximin), (New York cohort: Ciprofloxacin +/- Vancoymcin (MAC))	Antibiotic	Matched (168 MRD, 453 MUD)	Early Abx associated with lower urinary 3-indoxyl sulfate and decraseased Clostridiales v.s. late abx	N/A	Multi-center	Three groups: Early AB group (n = 236, Day -7 to Day 0), Late AB group (n = 297, Day 0 onwards), No AB group (n = 88)
Liu C	28967895	2017	Prospective cohort	57 (22 paired donors)	Adult	Donor and recipent microbial diversity	Higher mortality rates associated with lower recipient baseline diversity. Decreased aGVHD risk associated with higher donor diveristy associated.	Prophylaxis Antibiotics (Bactrim DS, Levofloxacin)	Antibiotic	Mixed (22 MRD, 9 MUD, 21 dUCB)	Baseline recipient diversity also associated with conditioning intensity, CMV seroopositivity, GI/hepatic comorbidities, and pre-baseline antibiotic use / recent infections. Donor-recipient compositional dissimilarity (Unifrac) not associaed with acute GVHD.	N/A	Single-center	Bactrim DS (Day of admission to day -2), Levofloxacin (Day +1 until engraftment)
Gorshein E	28256022	2017	Prospective randomized	31	Adult	Lactobacillus rhamnosus GG vs. conrol	No difference in aGVHD between Lactobacillus vs. control.	Lactobacillus rhamnosus GG	Probiotic	Mixed (25 MUD, 4 MRD, 2 Haplo)	No change in microbial population during treatment. Lactobacillus genus abundance not affected by probiotic administration.	NCT02144701	Single-center	Start at engraftment
Kaito S	28154090	2017	Case series	3	Adult	3rd party FMT (no comparison)	All patients experience complete resolution of GI GvHD, yet all 3 patients died (Patient 1 - septicemia and multiorgan failure (Day +177), Patient 2 - cerebral infarction (Day +148), Patient 3 - Cardiorespiratory failure from organising pneumonia with alveolar damange (Day +119))	FMT (suspension via colonoscopy)	FMT	Mixed (1 MRD, 1 MUD, 1 MMUD)	Restores gut microbial richness and diversity, engrafts beneficial bacteria (Bacteroides, Lactobacillus, Bifidobacterium, Faecalibacterium), reduces pathogenic taxa (e.g., Streptococcus), and corrects severe dysbiosis with repeated FMTs	N/A	Single-center	FMT performed +37 to + 110 post HSCT (homogenized stool solution instilled in terminal ileum and caecum via colonoscopy)
Taur Y	30257956	2018	Prospective randomized	25	Adult	Autologous FMT vs. no FMT	Increased microbiota diversity in auto-FMT patients compared to control.	Autologous FMT	FMT	Unspecified (4 dUCB, 3 BM, 5 PBSC, 3 PBSC-TCD)	Re-established microbiota towards the patient baseline pre-antibiotic state.	NCT02269150	Single-center	FMT performed +49 of HSCT
Han L	29740427	2018	Retrospective	81	Adult	aGVHD (absent vs. grade II-IV)	Lower microbial diversity in aGvHD (II-IV) vs. non-aGvHD groups.	Prophylaxis (Bactrim, Norfloxacin)	Antibiotic	Mixed (41 MRD, 40 haplo)	Depletion of Clostridia bacteria class (Lachnospiraceae and Ruminococcaceae), enrichment of Gammaproteobacteria (Enterobacteriaceae), and decreased Treg/Th17 ratio in GVHD group.	N/A	Single-center	Conditioning to engraftment
Barkhordar M	30233767	2018	Prospective randomized	94	Adult	Peri-transplant azithromycin vs. placebo	No difference in aGVHD or cGVHD between two groups.	Azithromycin	Antibiotic	Matched (89 MRD, 5 MUD)	Azithromycin reduced the incidence of oral mucositis	N/A	Single-center	Day -6 to +12
DeFilipp Z	29592876	2018	Prospective single-arm intervention	18	Adult	3rd party FMT (no comparison)	13 participants tolerated FMT capsules (5 did not receive capsules); stool composition and urine 3-indoxyl sulfate concentration indicated improvement in intestinal microbiome diversity after FMT that was associated with expansion of stool-donor taxa	FMT (capsules)	FMT	Mixed (2 MRD, 9 MUD, 2 Haplo)	1 treatment-related significant adverse event (abdominal pain). Two patients developed acute GI GVHD, with 1 patient also having concurrent bacteremia.	NCT02733744	Single-center	Single course of oral FMT (15 capsules daily for two consecutive days), administered no later than 4 weeks after neutrophil engraftment.
Kaito S	30446486	2018	Case report	1	Adult	3rd party (sister) FMT (no comparison)	FMT led to clinical improvement of gastrointestinal GVHD, including reduced diarrhea, hematochezia, and abdominal pain, improved endoscopic findings, and successful corticosteroid tapering. Persistent epithelial apoptosis with resolution of CMV infection supported immune-mediated GVHD rather than infectious colitis.	FMT (frozen capsules)	FMT	Mismatched (1 MMUD)	FMT reversed Enterococcus-dominated dysbiosis and increased microbial diversity as measured by the Shannon index. After a transient increase in Lactobacillus and partial relapse, a second FMT produced sustained diversity with dominance of Bacteroides, Clostridium, Faecalibacterium, and Lactobacillus, consistent with restoration of anaerobic, SCFA-producing commensals	N/A	Single-center	First Cycle (15 capsules/day on Day +125, +130, +133, +144), Second Cycle: (Day +173, +181, +189) Post-Transplant
Lee S	31195137	2019	Retrospective	211	Adult	No abx vs. cefepine vs. carbapenem exposure post-transplant.	Higher incidence of aGVHD with carbapenem (32.1%) vs. no abx (11.6%), vs. cefepime (26.4%).	Cefepime vs. meropenem/prepenem	Antibiotic	Mixed (98 MRD, 77 MUD, 42 haplo)	Decreased Ruminococcus and increased Eubacterium/Escherrichia associated with GI GVHD. Reduction between pre- and post- SCT microbial diversity in GVHD group vs. no GVHD group.	N/A	Single-center	Post-transplant neutropenia
Sadanand A	30989592	2019	Retrospective	16	Pediatric	Probiotics vs. no probiotics	No cases of Lacobacillus bacteremia were observed, including in paients with aGvHD or Clostridium difficile infection (CDI)	Lactobacillus rhamnosus	Probiotic	Mixed (4 MRD, 9 MUD, 2 UCB)	8 of 10 patients developed aGvHD with 4 involving the GI tract, 5 of 10 patients developed CDI (median onset day 13 post-transplant)	N/A	Single-center	Variable start time: median 60 days post-tx, average duration 32 days.
Tanaka JS	32682948	2020	Retrospective	1214	Pediatric and Adult	Exposure to anaerobic-targeting abx vs. not	Higher hazards of acute GI/liver GvHD and GvHD mortality with anaerobic antibiotic exposure.	Piperacillin/tazobactam or carbapenems vs. not	Antibiotic	Mixed (644 Matched, 570 Mismatched)	Decreased gut bacterial diversity with anaerobic antibiotic exposure, reduced abundance of Bifidobacteriales and Clostridiales, and loss of genes encoding butyrate biosynthesis enzymes. GI/liver GVHD was preceded b sharp decline in bacterial butyrate biosynthesis genes	N/A	Single-center	Exposure between Day -7 and Day +28
Yoshifuji K	32991720	2020	Prospective single-arm intervention	43	Adult	Prebiotics vs. historic control	Decreased duration of moderate or severe oral mucositis (11 vs. 14 days). Decreased aGvHD incidence (grades 2-4) and systemic steroid use (39% vs. 58%).	Resistant starch (Amylofiber SH) + GFO (glutamine/fiber/oligosaccharide)	Prebiotic	Mixed (19 Matched, 30 Mismatched; 12 Haplo, 8 UCB)	Increased preservation of butyrate post-transplant (20%) vs. historic control (4.4%). Increased incidence of late aGVHD. No influence on OS, NRM, or relapse.	N/A	Single-center	Pre to early post transplant (+28)
Andermann TM	34274493	2021	Prospective single-arm intervention	15	Adult	Prebiotics vs. historic control	Overall FOS intake was safe and tolerable at escalating up to 10 g/day without significant adverse effects.	FOS (Fibrose F97)	Prebiotic	Mixed (both Matched and Mismatched)	Microbiota composition differed on day of transaplant with controls but alterations were not sustained after transplant. No difference in aGvHD between FOS and control groups	NCT02805075	Single-center	Given throughout transplantation
Severyn CJ	35239511	2022	Prospective randomized	20	Pediatric	Gut decontamination vs. no GD	No difference in micriobal diverstiy at 2 weeks or aGvHD incidence.	Vancomycin + Polymyxin B (GD)	Antibiotic	Unspecified (7 MUD, remaining unknown)	Fewer gut-traceable bloodstream infections in GD arm. Similar T- and B-cell immune reconstitution.	NCT02641236	Single-center	Pre (-5) through neutrophil engraftment
Liu Y	36352455	2022	Prospective single-arm intervention	21	Adult	3rd party FMT + Rux (no comparison)	SR-aGVHD overall response rate of 71.4% by day +28.	FMT (frozen capsules) + ruxolitinib	FMT + Ruxolitinib	Mismatched (20 Haplo, 1 MUD)	Restores microbial diversity and increases beneficial metabolites, GvHD relapse rate in responders: 33.3%, decreased inflammatory cytokines and reduced T cell/NK cell activation, improved intestinal microbiota diversity in respodners.	NCT03148743	Single-center	At time of SR-aGVHD diagnosis (2 capsules 3 times a day for 2-3 days) + Ruxolitinib 5mg BID.
Riwes MM	37857710	2023	Prospective single-arm intervention	10	Adult	Reistant potato starch vs. historic control	Adherance 70% in RPS group. Fecal butyrate leves higher with RPS.	RPS (Resistant Potato Starch)	Prebiotic	Matched (10 MRD)	Grade II+ aGHVD 10%. No difference in plasma SCFA between RPS and historic control.	NCT02763033	Single-center	Pre to early post (Day -7 conditioning to early post +100)
Rashidi A	37235836	2023	Prospective randomized	74	Adult	3rd party FMT vs. placebo	No significant decrease in 4-month all-cause infections rates post-transplant.	FMT (capsules)	FMT	Mixed (32 MUD, 14 MRD, 2 Haplo, 1 UCB)	Improvement of microbial diversity, restoration of depleted obligate anaerobes, reduction of Enterococcus, Streptococcus, Veillonella, and Dialister.	NCT03678493	Single-center	5 capsules daily for two days post-neutrophil recovery
Youngster I	38212672	2024	Prospective single-arm intervention	21	Adult	3rd party FMT (no comparison)	Day +28: 52.4% response (Complete response: 23.8%, Partial response: 28.6% for steroid-resistant or steroid-dependent GVHD).	FMT (capsules/enema)	FMT	Mixed (10 MRD, 7 MUD, 3 MMUD, 1 Haplo)	Restoration of beneficial taxa (increase in Clostridiales), decrease in Enterococcus/Enterobacteriaceae.	NCT03214289	Multi-center	15 capsules daily for two consecutive days at time of steroid-fractory GVHD diagnosis. In patients with no or partial response, FMT could be repeated from the same or a different donor at the treating physician�s discretion.
Defilipp Z	38471063	2024	Prospective single-arm intervention	10	Adult	3rd party FMT (no comparison)	Completion of all doses in 9 out of 10 patients for treatment of high-risk acute LGI GVHD. Organ-specific LGI compete response rate of 70% by day 28.	FMT (capsules) + corticosteroids	FMT	Mixed (9 MUD, 1 Haplo)	Alpha diversity increased after FMT, increase in tryptophan metabolites and SCFAs within 7 days. Recipient microbiome composition did not achieve a high degree of donor similarity. Two cases of bacteremia in the current study, both considered unrelated to FMT.	NCT04139577	Single-center	1 induction dose (15 capsules daily for two consecutive days) + 3 weekly maintenance does at time of high-risk LGI GVHD diagnosis.
Gavrillaki E	38368126	2024	Prospective randomized	38	Adults	Rifaximin vs. ciprofloxacin ppx	No difference in aGVHD grade 2+ (44.4% Rifaximin vs. 60% Ciprofloxacin)	Rifaximin	Antibiotic	Mixed (13 MRD, 19 MUD, 6 Haplo)	No difference in incidence of cGVHD. Trend towards improved 1-year OS in ciprofloxacin group.	N/A	Single-center	Rifaximin for neutropenic prophyplaxis (ANC < 500 cells/mm^3 until engraftment)
Ladas EJ	40306553	2025	Prospective randomized	161	Pediatric	Probiotics vs. no probiotics	No difference in aGVHD (26% vs. 29%).	LBP 299v (Lactiplantibacillus plantarum 299v)	Probiotic	Mixed (72 Matched, 32 1-Mismatch, 57 2+ Mismatch including 52 Haplo)	No patients with L. plantarum bacteremia. Increased microbial diversity at day 0 and reduced mucosal barrier injury at day 7. LBP 299v associated with increased citrulline up to day +7 of transplant.	NCT03057054	Multi-center	Conditioning (Day -7) to Day +56 after transplant
Waslh E	https://ascopubs.org/doi/10.1200/JCO.2025.43.16_suppl.6554	2025	Prospective randomized	34	Adult	Live biotherapeutic product vs. placebo	Strain engraftment observed after course 1 pre-transplant (median 11.5 of 16 strains) and after course 2 post-engraftment (median 11 of 16 strains).	SER-155 (defined consortium)	Live Biotherapeutic Product (LBP)	MHC-matched unrelated donor or MHC 1-antigen mismatched unrelated or related donor	IL-7 and CD4+ T-cell frequencies increased at Day +100 after course 2; IL-15 unchanged.	NCT04995653	Single-center	(4 days of vancomycin +10 days of SER-155 or placebo pre trans, SER-155 or placebo after neutrophil engraftment (post), strain engraftment (peri period)
Reddi S	39863610	2025	Prospective single-arm intervention	20	Adult	3rd party FMT (no comparison)	High-engraftment donor identified with 67% species-level mean engraftment and 50% strain-level mean engraftment rate.	FMT (capsules)	FMT	Mixed (11 MUD, 6 MRD, 2 UCB, 1 Haplo)	Donor 3 (selected donor for randomized trial) had hgher Bifidobacterium.	NCT06026371	Single-center	3 FMT capsules daily for 7 days after neutrophil recovery and 2 days after discontinuation of antibacterials except for PJP.
